# Supplementary material for: The First Complete Mitogenome Characterization and Phylogenetic Implications of Elops machnata (Teleostei: Elopiformes: Elopidae)
Source: Biology (Basel). 2025 Jun 21;14(7):739. doi: 10.3390/biology14070739 (PMC12292134; doi:10.3390/biology14070739)
Supplement: Supplementary file 1 [file biology-14-00739-s001.zip]

Archive with 1 entries (1 files):
- biology-3635971-supplementary.pdf
